# Supplementary material for: Prognostic value of vascular endothelial growth factor subtypes and risk models constructed based on the common pathway of ulcerative colitis and colon cancer
Source: Open Med (Wars). 2026 Feb 12;21(1):20251245. doi: 10.1515/med-2025-1245 (PMC12917561; doi:10.1515/med-2025-1245)
Supplement: Supplementary file 1 — Supplementary Material [file j_med-2025-1245_suppl_001.zip]

Archive with 1 entries (1 files):
- j_med-2025-1245_suppl_001.tif
